# Supplementary material for: Rumicidins are a family of mammalian host-defense peptides plugging the 70S ribosome exit tunnel
Source: Nat Commun. 2024 Oct 16;15:8925. doi: 10.1038/s41467-024-53309-y (PMC11484942; doi:10.1038/s41467-024-53309-y)
Supplement: Supplementary file 6 — Source Data [file 41467_2024_53309_MOESM6_ESM.xlsx]

## Sheet: Fig. 2b
	Concentration (µM)	Rumicidin-1		Rumicidin-2		Rumicidin-3		Bac7[1-22]
		mean	SD	mean	SD	mean	SD	mean	SD
	16	0.209751	0.10075	0.228515	0.005533	0.251754	0.004908	0.240161	0.011255
	8	0.284649	0.067909	0.242901	0.002119	0.32147	0.004908	0.335454	0.027911
	4	0.403966	0.181175	0.391187	0.00332	0.528407	0.013078	0.646672	0.039308
	2	1.32194	0.764365	1.0297	0.028191	3.06919	0.141108	1.26745	0.079998
	1	13.7993	8.58304	27.4036	1.27495	33.1275	1.73392	17.8865	1.6115
	0.5	50.4927	12.999	55.4578	2.73739	55.6719	3.19297	49.0264	4.56682
	0.25	60.4082	5.81089	63.3153	2.98417	65.3238	3.629	60.9937	5.80973
	0.125	71.4093	14.2478	69.7281	3.81096	69.0896	4.34826	102.707	11.7964
	0.0625	69.2213	8.39591	86.4501	4.86486	81.0366	5.28388	98.6498	9.08737
	0.03125	83.8617	22.9946	94.3679	5.57416	87.9308	6.09152	104.46	6.11792

## Sheet: Fig. 2c
	Time (min)	Bac7[1-22] (5 µM)	Rum-1 (5 µM)	Rum-1[1-22] (5 µM)	Rum-1[9-29] (5 µM)	Rum-2 (5 µM)	Rum-3 (5 µM)	Erythromycin 50 µg/ml (68 µM)	1% DMSO (control)
	1	4	4	4	4	4	4	4	4
	2	4	4	8	8	4	6	2	6
	3	4	10	6	6	4	2	6	4
	4	12	6	604	18	8	4	8	3162
	5	22	24	3150	40	28	14	52	16497
	6	34	46	5852	82	48	20	94	29852
	7	44	48	7550	112	48	26	122	41304
	8	52	42	8772	140	58	18	154	50324
	9	48	64	9634	134	60	30	172	56874
	10	52	64	9976	124	62	34	192	62447
	11	52	46	10438	114	74	38	182	66410
	12	30	54	10474	142	86	38	152	69418
	13	50	60	10780	120	58	36	180	71787
	14	44	64	10964	130	52	36	226	73749
	15	44	70	10836	126	90	40	176	75532
	16	52	80	10930	136	64	40	212	75554
	17	64	74	11024	132	64	32	214	75874
	18	44	58	11108	118	66	30	224	75792
	19	38	64	11156	122	70	36	218	76991
	20	48	66	11304	128	80	34	202	76929
	21	56	60	11338	128	76	30	178	77588
	22	44	54	11312	130	68	44	206	76373
	23	56	66	11296	112	66	36	180	76585
	24	52	76	11394	146	74	32	200	75904
	25	46	44	11216	136	84	24	206	74661
	26	50	62	11194	120	72	24	218	73603
	27	70	56	11352	122	66	38	232	74719
	28	58	50	11180	136	64	34	206	73967
	29	48	54	11378	138	72	40	196	73350
	30	46	52	11050	132	72	40	178	73234

## Sheet: Fig. 2e
	Uncropped autoradiograph of toeprinting gel

## Sheet: Fig. 2d
	Uncropped agar plate

## Sheet: Supplementary Fig. 3
		Uncropped SDS-PAGE gel

## Sheet: Supplementary Fig. 4
	Uncropped autoradiograph of toeprinting gel

## Sheet: Supplementary Fig. 9b
	Time (h)	WT		R2		R1		WT + 2µM Rum-1		R2 + 2µM Rum-1		R1 + 2µM Rum-1
		mean	SD	mean	SD	mean	SD	mean	SD	mean	SD	mean	SD
	0	0.042	0	0.042	0	0.042	0	0.042	0	0.042	0	0.042	0
	2	0.092108	0.001803	0.098742	0.004351	0.0895	0.00107	0.0586	0.001397	0.08245	0.002038	0.078833	0.00212
	3	0.229342	0.00592	0.246967	0.008503	0.220258	0.005806	0.0888	0.002571	0.164767	0.006025	0.164417	0.003716
	4	0.410967	0.007641	0.452583	0.015925	0.417608	0.00643	0.168733	0.006095	0.32685	0.012797	0.346333	0.008876
	5	0.512158	0.00699	0.560067	0.00521	0.529567	0.016176	0.24875	0.00603	0.4332	0.017919	0.4571	0.011438
	6	0.531608	0.011454	0.556758	0.003432	0.554667	0.01563	0.2704	0.007984	0.4556	0.018258	0.493417	0.009579
	7	0.52465	0.009804	0.550867	0.003749	0.551508	0.013863	0.278267	0.007336	0.458933	0.018818	0.5038	0.006794
	8	0.51995	0.009303	0.528758	0.005329	0.544525	0.013341	0.283217	0.007804	0.451433	0.018119	0.497517	0.006969

## Sheet: Supplementary Fig. 13a
	Time (min)	control	ChMAP-28	Rumicidin-1			Rumicidin-2			Rumicidin-3
			4 µM	16 µM	4 µM	1 µM	16 µM	4 µM	1 µM	16 µM	4 µM	1 µM
	1	0.056	0.054	0.055	0.053	0.052	0.054	0.052	0.053	0.052	0.053	0.056
	3	0.060667	0.06	0.055	0.054	0.053	0.054	0.053	0.054	0.055	0.055	0.059
	5	0.08	0.072	0.059	0.058	0.056	0.058	0.056	0.056	0.058	0.06	0.065
	8	0.082	0.099	0.063	0.061	0.062	0.062	0.061	0.063	0.068	0.067	0.069
	12	0.085667	0.157	0.071	0.07	0.067	0.071	0.069	0.067	0.075	0.075	0.078
	18	0.099667	0.303	0.084	0.082	0.081	0.084	0.08	0.081	0.089	0.089	0.092
	25	0.116667	0.619	0.101	0.098	0.098	0.1	0.096	0.097	0.109	0.107	0.111
	35	0.138333	1.278	0.127	0.122	0.119	0.124	0.119	0.12	0.135	0.133	0.137
	45	0.161333	1.985	0.155	0.147	0.143	0.15	0.144	0.144	0.165	0.161	0.164
	60	0.197	2.602	0.2	0.187	0.183	0.191	0.182	0.183	0.211	0.205	0.204
	90	0.264	2.653	0.293	0.264	0.26	0.274	0.255	0.258	0.306	0.284	0.287
	120	0.336667	2.538	0.399	0.348	0.345	0.367	0.335	0.34	0.406	0.367	0.365
	150	0.406333	2.472	0.519	0.435	0.427	0.476	0.414	0.421	0.519	0.454	0.452
	180	0.473	2.419	0.64	0.529	0.506	0.587	0.492	0.498	0.629	0.553	0.538

## Sheet: Supplementary Fig. 13b
	Concentration (µM)	Rumicidin-1		Rum-1[W23A,F24A]		Rum-1[9-29]		Rum-1[1-22]		Bac7[1-22]
		mean	SD	mean	SD	mean	SD	mean	SD	mean	SD
	64	16.6133	1.08394	3.05333	1.05628	3.49333	0.924626	0.333333	0.449592	-	-
	16	5.85333	1.5473	1.02667	0.461303	1.21333	0.440606	0.186667	0.144222	-	-
	4	2.26667	1.30782	0.2	0.189033	0.08	0.283784	0.04	0.083267	2.01333	0.593745

## Sheet: Supplementary Fig. 14
	NAPB
		Control (-)					ChMAP-28		Rumicidin-1					Rum-1[W23A,F24A]					Bac7[1-22]
	Time (min)	#1	#2	#3	mean		4 µM		64 µM	16 µM	4 µM	1 µM		64 µM	16 µM	4 µM	1 µM		64 µM	16 µM	4 µM	1 µM
	0	0.0895	0.0899	0.0905	0.0899667		0.1824		0.0977	0.1006	0.0956	0.0923		0.0943	0.0926	0.0919	0.0904		0.1115	0.0994	0.0947	0.0915
	4	0.0924	0.0929	0.094	0.0931		0.2986		0.1608	0.1569	0.1246	0.0976		0.1075	0.0992	0.0958	0.0942		0.1515	0.1257	0.1041	0.0968
	8	0.0958	0.0958	0.0974	0.0963333		0.334		0.1959	0.1849	0.1468	0.1034		0.1174	0.1055	0.1003	0.0977		0.1708	0.1429	0.1132	0.1016
	13	0.0997	0.1002	0.1011	0.100333		0.3432		0.2205	0.2062	0.1645	0.1108		0.1286	0.1132	0.1051	0.102		0.1877	0.1586	0.1233	0.1074
	18	0.1024	0.1024	0.1036	0.1028		0.3388		0.2326	0.2172	0.1736	0.116		0.1354	0.1189	0.1089	0.1049		0.1943	0.1678	0.1306	0.1115
	23	0.1062	0.1059	0.1075	0.106533		0.3399		0.2475	0.2295	0.1863	0.1235		0.1453	0.127	0.1141	0.1097		0.2062	0.1804	0.1396	0.1176
	28	0.109	0.109	0.1099	0.1093		0.3383		0.2575	0.2378	0.1949	0.129		0.1539	0.1334	0.1185	0.113		0.2146	0.189	0.147	0.1221
	38	0.1148	0.1151	0.1163	0.1154		0.3369		0.2744	0.2548	0.2119	0.1409		0.1707	0.1468	0.1281	0.12		0.2305	0.2067	0.1624	0.1319
	47	0.1209	0.1213	0.1217	0.1213		0.336		0.2883	0.2674	0.2272	0.1536		0.1872	0.1604	0.1377	0.1271		0.2443	0.2218	0.1773	0.1413
	56	0.1251	0.125	0.1262	0.125433		0.3329		0.2935	0.2747	0.2399	0.1653		0.2022	0.1724	0.1451	0.1323		0.254	0.233	0.1886	0.1489
	75	0.1373	0.1375	0.1372	0.137333		0.333		0.3145	0.2989	0.2734	0.1983		0.2419	0.2092	0.1681	0.1466		0.2753	0.2604	0.2195	0.1681
	89	0.1457	0.1459	0.1454	0.145667		0.334		0.3218	0.3116	0.2928	0.2225		0.2654	0.2331	0.1851	0.1564		0.2881	0.2765	0.2386	0.1817
	128	0.1704	0.1698	0.1674	0.1692		0.3369		0.3361	0.3395	0.3296	0.2806		0.3069	0.2922	0.2366	0.1871		0.3151	0.3069	0.2799	0.2197
	180	0.2015	0.198	0.195	0.198167		0.3399		0.3358	0.3436	0.3369	0.3029		0.3197	0.3162	0.2814	0.217		0.3393	0.3168	0.3007	0.2548
	NAPB + NaCl
		Control (-)					ChMAP-28		Rumicidin-1					Rum-1[W23A,F24A]					Bac7[1-22]
	Time (min)	#1	#2	#3	mean		4 µM		64 µM	16 µM	4 µM	1 µM		64 µM	16 µM	4 µM	1 µM		64 µM	16 µM	4 µM	1 µM
	0	0.0952	0.0953	0.0942	0.0949		0.179		0.0972	0.0966	0.0954	0.0959		0.0944	0.0965	0.0957	0.0953		0.1179	0.0962	0.0944	0.0955
	4	0.0959	0.0955	0.0948	0.0954		0.2465		0.0976	0.0976	0.0956	0.0955		0.0948	0.0966	0.0963	0.0954		0.148	0.0965	0.0949	0.0955
	8	0.0962	0.0964	0.0957	0.0961		0.2806		0.0987	0.0983	0.0965	0.0964		0.0953	0.0978	0.0967	0.0967		0.1649	0.0975	0.0957	0.0964
	13	0.0975	0.0971	0.0966	0.0970667		0.302		0.1	0.0989	0.0975	0.0973		0.096	0.0984	0.0972	0.0975		0.1782	0.0982	0.0968	0.0975
	18	0.0978	0.0977	0.0971	0.0975333		0.3035		0.1006	0.0993	0.098	0.0978		0.0963	0.0986	0.0981	0.098		0.1836	0.0988	0.0973	0.098
	23	0.0986	0.0983	0.0976	0.0981667		0.3069		0.1015	0.0998	0.0989	0.0986		0.0968	0.0991	0.0986	0.0983		0.1906	0.0994	0.0978	0.1003
	28	0.0988	0.0991	0.0982	0.0987		0.3065		0.1024	0.1007	0.0991	0.0993		0.097	0.0995	0.0993	0.0989		0.1951	0.0994	0.0981	0.0998
	38	0.1004	0.1006	0.0995	0.100167		0.3068		0.1044	0.1024	0.101	0.1005		0.0986	0.1008	0.1003	0.1004		0.2024	0.1013	0.1	0.1017
	47	0.1018	0.1022	0.1017	0.1019		0.3064		0.1064	0.1044	0.1032	0.1023		0.0997	0.1028	0.1022	0.1021		0.2089	0.1029	0.1017	0.1021
	56	0.1036	0.1033	0.1032	0.103367		0.3026		0.1082	0.1064	0.1047	0.1039		0.101	0.1045	0.1032	0.1033		0.2105	0.104	0.1035	0.1039
	75	0.1072	0.1078	0.1083	0.107767		0.3038		0.1134	0.1122	0.1106	0.1089		0.1058	0.1095	0.108	0.1075		0.2139	0.1109	0.1086	0.1074
	89	0.1104	0.1114	0.1126	0.111467		0.306		0.1175	0.1164	0.115	0.1138		0.1106	0.1129	0.1112	0.1109		0.2209	0.1174	0.1123	0.1111
	128	0.121	0.1239	0.1281	0.124333		0.3128		0.1329	0.136	0.1362	0.1325		0.1273	0.1317	0.127	0.1231		0.2436	0.1412	0.1257	0.122
	180	0.1443	0.149	0.1563	0.149867		0.3411		0.166	0.1669	0.1755	0.1701		0.1655	0.1603	0.158	0.1489		0.2646	0.1759	0.1495	0.1414
	NAPB + Mg + Ca
		Control (-)					ChMAP-28		Rumicidin-1					Rum-1[W23A,F24A]					Bac7[1-22]
	Time (min)	#1	#2	#3	mean		4 µM		64 µM	16 µM	4 µM	1 µM		64 µM	16 µM	4 µM	1 µM		64 µM	16 µM	4 µM	1 µM
	0	0.1109	0.1127	0.1115	0.1117		0.1291		0.1335	0.1312	0.1254	0.1193		0.1231	0.1247	0.1188	0.1174		0.1245	0.1254	0.1194	0.1151
	4	0.1144	0.1137	0.1144	0.114167		0.14		0.1393	0.1376	0.1291	0.1228		0.128	0.13	0.1238	0.1204		0.1287	0.129	0.1245	0.1189
	8	0.118	0.1185	0.1178	0.1181		0.1698		0.1423	0.1407	0.1338	0.1267		0.1316	0.1324	0.1269	0.1244		0.132	0.1331	0.1276	0.1216
	13	0.1224	0.1232	0.1217	0.122433		0.2434		0.1486	0.1455	0.139	0.1306		0.1348	0.1383	0.1314	0.1281		0.1366	0.1377	0.1321	0.1256
	18	0.1254	0.1265	0.1256	0.125833		0.2977		0.1492	0.148	0.1421	0.1334		0.1381	0.1414	0.1343	0.1303		0.1378	0.1412	0.1355	0.1293
	23	0.1295	0.1308	0.1287	0.129667		0.3334		0.1537	0.152	0.1464	0.1362		0.1433	0.1456	0.1396	0.136		0.1415	0.1456	0.1406	0.1326
	28	0.1331	0.1335	0.1323	0.132967		0.3456		0.1566	0.1547	0.1498	0.1401		0.1455	0.1471	0.1419	0.1379		0.1433	0.1482	0.1424	0.135
	38	0.1404	0.1406	0.1384	0.1398		0.3561		0.1625	0.1629	0.1571	0.1466		0.1525	0.1552	0.1493	0.1446		0.1496	0.1561	0.1491	0.1406
	47	0.1454	0.1473	0.1448	0.145833		0.3618		0.1717	0.1677	0.1621	0.1527		0.1583	0.1603	0.1541	0.1513		0.1555	0.1617	0.1545	0.147
	56	0.1501	0.1513	0.1493	0.150233		0.3605		0.1699	0.1718	0.1665	0.1562		0.1626	0.1662	0.1575	0.155		0.1572	0.1652	0.1591	0.1516
	75	0.1612	0.1614	0.1597	0.160767		0.3633		0.1861	0.1849	0.1802	0.1673		0.177	0.1795	0.1699	0.166		0.1699	0.1794	0.1699	0.1618
	89	0.167	0.1682	0.1657	0.166967		0.3647		0.1906	0.1895	0.186	0.1739		0.1818	0.186	0.1755	0.1731		0.1867	0.1773	0.1764	0.1689
	128	0.184	0.1861	0.1844	0.184833		0.3623		0.2136	0.2144	0.2123	0.2023		0.2007	0.2082	0.1938	0.1923		0.2119	0.2213	0.2067	0.197
	180	0.215	0.2179	0.2162	0.216367		0.3588		0.2445	0.2522	0.2613	0.2694		0.2154	0.2236	0.2114	0.2205		0.2599	0.2817	0.2735	0.2655
	NAPB + NaCl + Mg + Ca
		Control (-)					ChMAP-28		Rumicidin-1					Rum-1[W23A,F24A]					Bac7[1-22]
	Time (min)	#1	#2	#3	mean		4 µM		64 µM	16 µM	4 µM	1 µM		64 µM	16 µM	4 µM	1 µM		64 µM	16 µM	4 µM	1 µM
	0	0.0994	0.0996	0.0997	0.0995667		0.1		0.1004	0.1002	0.0999	0.0995		0.0985	0.1005	0.0994	0.1004		0.0979	0.1004	0.0998	0.1014
	4	0.1	0.1006	0.1002	0.100267		0.1021		0.1005	0.1006	0.1005	0.1003		0.0988	0.1009	0.1	0.1011		0.0983	0.1006	0.0999	0.1011
	8	0.101	0.1017	0.1023	0.101667		0.1078		0.1015	0.1018	0.1009	0.1014		0.0999	0.1023	0.1004	0.102		0.0994	0.102	0.1011	0.1019
	13	0.1017	0.1026	0.1031	0.102467		0.1275		0.1028	0.103	0.102	0.1029		0.1008	0.1032	0.1018	0.1024		0.0999	0.1029	0.1018	0.1032
	18	0.1033	0.1034	0.1034	0.103367		0.1562		0.1033	0.1038	0.1028	0.1035		0.1017	0.1033	0.1024	0.1034		0.1027	0.1041	0.103	0.1042
	23	0.1051	0.1051	0.1052	0.105133		0.1964		0.1045	0.1068	0.104	0.1068		0.1029	0.1056	0.1036	0.104		0.1056	0.1049	0.1041	0.104
	28	0.1063	0.1067	0.1073	0.106767		0.2272		0.1059	0.1083	0.1059	0.1065		0.1038	0.1059	0.1042	0.1048		0.1035	0.1058	0.1051	0.1049
	38	0.1081	0.1092	0.1107	0.109333		0.2728		0.1087	0.111	0.1083	0.108		0.1062	0.1097	0.1068	0.1064		0.1058	0.1094	0.1076	0.1059
	47	0.109	0.1119	0.1138	0.111567		0.2951		0.1107	0.1133	0.1096	0.1106		0.1077	0.1128	0.1102	0.1092		0.1071	0.1131	0.1098	0.1083
	56	0.1122	0.1154	0.1157	0.114433		0.3014		0.1132	0.1147	0.112	0.1115		0.1096	0.1133	0.1119	0.1095		0.1093	0.1155	0.1121	0.1107
	75	0.1196	0.1223	0.1216	0.121167		0.3072		0.1182	0.1191	0.1181	0.1146		0.1153	0.1172	0.1163	0.1135		0.1126	0.1206	0.1161	0.1167
	89	0.1251	0.1265	0.1253	0.125633		0.3095		0.1242	0.1242	0.1212	0.1174		0.12	0.121	0.1198	0.117		0.1159	0.1239	0.1199	0.1204
	128	0.1344	0.133	0.1313	0.1329		0.31		0.1365	0.1335	0.132	0.1252		0.1328	0.1287	0.1283	0.1228		0.1261	0.1304	0.128	0.1273
	180	0.1433	0.1428	0.14	0.142033		0.3101		0.1558	0.1497	0.1441	0.1384		0.1437	0.1387	0.1373	0.1326		0.1451	0.1446	0.1388	0.1389

[truncated: 2 more sheets: Supplementary Fig. 15, Supplementary Fig. 16]
